# Supplementary material for: Efficacy and Safety of Epidermal Growth Factor Receptor (EGFR)-Tyrosine Kinase Inhibitor Combination Therapy as First-Line Treatment for Patients with Advanced EGFR-Mutated, Non-Small Cell Lung Cancer: A Systematic Review and Bayesian Network Meta-Analysis
Source: Cancers (Basel). 2022 Oct 6;14(19):4894. doi: 10.3390/cancers14194894 (PMC9563574; doi:10.3390/cancers14194894)
Supplement: Supplementary file 1 [file cancers-14-04894-s001.zip]

Archive with 1 entries (1 files):
- cancers-1915482-supplementary.pdf
